# Supplementary material for: Changes in Trophic Groups of Protists With Conversion of Rainforest Into Rubber and Oil Palm Plantations
Source: Front Microbiol. 2019 Feb 12;10:240. doi: 10.3389/fmicb.2019.00240 (PMC6380168; doi:10.3389/fmicb.2019.00240)
Supplement: Supplementary file 4 [file Table_3.XLSX]

## Sheet: Tabelle1
Supplementary Table 3: Counts and percentages of OTUs and reads of amplified protists at phylum level.
Phylum	# of OTUs	OTU %	# of reads	read %
Unikonts
Excavata
Loukozoa	3	0.06	139	0.01
Metamonada	9	0.17	604	0.02
Percolozoa	27	0.52	1325	0.05
Sarcomastigota
Amoebozoa	1055	20.28	447206	18.38
Choanozoa	321	6.17	96680	3.97
Sulcozoa	72	1.38	11626	0.48
Bikonts
Harosa
Incertae Sedis - Harosa	150	2.88	75378	3.1
Alveolata
Ciliophora	287	5.52	70897	2.91
Miozoa	956	18.37	674438	27.72
Heterokonta
Bigyra	186	3.57	12686	0.52
Ochrophyta	113	2.17	14356	0.59
Oomycota	69	1.33	14202	0.58
Incertae Sedis - Heterokonta	74	1.42	35505	1.46
Rhizaria
Cercozoa	1427	27.43	664110	27.29
Retaria	3	0.06	105	0
Hacrobia
Cryptista	54	1.04	48082	1.98
Haptophyta	28	0.54	4493	0.18
Heliozoa	44	0.85	3347	0.14
Incertae Sedis - Hacrobia	9	0.17	462	0.02
Viridiplantae
Chlorophyta	287	5.52	247157	10.16
Biliphyta
Rhodophyta	29	0.56	10473	0.43
